# Supplementary material for: Laparoscopically Assisted Percutaneous Inguinal Ring Closure for Resolution of Inguinal/Scrotal Hernias in Rams: Cadaveric Study and Three Cases Report
Source: Animals (Basel). 2023 Feb 24;13(5):836. doi: 10.3390/ani13050836 (PMC10000226; doi:10.3390/ani13050836)
Supplement: Supplementary file 1 [file animals-13-00836-s001.zip]

Archive with 7 entries (7 files):
- Video S1.wmv
- Video S2.mp4
- Video S3.mp4
- Video S4.wmv
- Video S5.avi
- Video S6.avi
- Video S7.mp4
